# Supplementary material for: Associations between Autonomic Function and Cognitive Performance among Patients with Cerebral Small Vessel Disease
Source: Brain Sci. 2023 Feb 17;13(2):344. doi: 10.3390/brainsci13020344 (PMC9954276; doi:10.3390/brainsci13020344)
Supplement: Supplementary file 1 [file brainsci-13-00344-s001.zip]

Archive with 1 entries (1 files):
- brainsci-2186170-supplementary/Supplementary File_Proofed.docx
